# Supplementary material for: Four PQQ-Dependent Alcohol Dehydrogenases Responsible for the Oxidative Detoxification of Deoxynivalenol in a Novel Bacterium Ketogulonicigenium vulgare D3_3 Originated from the Feces of Tenebrio molitor Larvae
Source: Toxins (Basel). 2023 May 30;15(6):367. doi: 10.3390/toxins15060367 (PMC10301637; doi:10.3390/toxins15060367)
Supplement: Supplementary file 1 [file toxins-15-00367-s001.zip]

Archive with 1 entries (1 files):
- toxins-2413584-supplementary-done.pdf
